# Supplementary material for: Mitochondrial DNA association study of type 2 diabetes with or without ischemic stroke in Taiwan
Source: BMC Res Notes. 2014 Apr 9;7:223. doi: 10.1186/1756-0500-7-223 (PMC4108081; doi:10.1186/1756-0500-7-223)
Supplement: Additional file 1: Table S1 — Patient description. [file 1756-0500-7-223-S1.xlsx]

## Sheet: Sup 1
		Supplementary Table S1. Patient Description
				Control	T2D_only	T2D_Stroke	Stroke_only
		Biochemistry
		Fasting Glucose (mg/dl)		106.5 ± 27.4	186.6 ± 115.2***	147.5 ± 49.6**##@	117.2 ± 36.7###
		HbA1c (%)		NA	8.7 ± 2.7	8.5 ± 1.9@@@	3.8 ± 3.2###
		eGFR (ml/min)		100.3 ± 26.0	70.7 ± 42.3***	58.7 ± 45.1*	94.9 ± 34.8
		Percentage of patients taking Medication
		Statin		5.43	31.42	45.45	18.18
		ACEi/ARB		6.96	39.58	66.67	34.09
		βblockers		6.09	25.68	30.3	NA
		insulin		0	22.66	27.27	NA
		NA: Not applicable; *: statistical significant with control; #: statistical significant with T2D_only; @: statistical significant with Stroke_only; *: p<0.05; **: p<0.01; ***: p<0.001; #: p<0.05, ##: p<0.01, ###: p<0.001; @: p<0.05, @@: p<0.01, @@@: p<0.001.
