# Supplementary material for: Mitochondrial DNA association study of type 2 diabetes with or without ischemic stroke in Taiwan
Source: BMC Res Notes. 2014 Apr 9;7:223. doi: 10.1186/1756-0500-7-223 (PMC4108081; doi:10.1186/1756-0500-7-223)
Supplement: Additional file 2: Table S2 — Coefficient of variation of mitochondrial functional tests. [file 1756-0500-7-223-S2.xlsx]

## Sheet: Sup 2
	Supplementary table 2. Coefficient of Variation of Mitochondrial Functional Tests
	Methodology		Test	Coefficient of Variation (CV)
	qPCR		mtDNA copy number	Control: β actin
				Intra_Assay		Inter_Assay
				2.34		3.12
	Flow Cytometry*		DCF (cellular H2O2)	Control: Jurkat Cell Line
				62.03
			Lipid Peroxidation	Control: Jurkat Cell Line
				FL1		FL3
				255.27		79.28
			DiOC (mitochondrial inner membrane potential)	Control: Jurkat Cell Line
				FL1		FL3
				55.61		68.65
	Spectrophotometry		ATP	Control: Standards
				9.67~11.38
			8OHdG	Control: Standards
				11.48~ 26.79
			PAO	Control: Standards
				4.82~20.90
			SOD	Control: Standards
				12.88~22.86
	*:Jurkat cell line was used as the test control. The result of mononuclear cell samples were normalized using Jurkat cell result from the same experiment.
