# Supplementary material for: Mitochondrial DNA association study of type 2 diabetes with or without ischemic stroke in Taiwan
Source: BMC Res Notes. 2014 Apr 9;7:223. doi: 10.1186/1756-0500-7-223 (PMC4108081; doi:10.1186/1756-0500-7-223)
Supplement: Additional file 3: Table S3 — Mean age demorgraphy in control and disease groups. [file 1756-0500-7-223-S3.xlsx]

## Sheet: Sup 3
		Supplementary table 3: Mean age demorgraphy in control and disease groups
			Male	Female
		Control	54±8.2 (N=235)	53±8.3 (N=254)
		T2Donly	56±9.7 (N=247)	59±10.4 (N=176)**
		T2DIS	64±10.3 (N=71)	68±9.1 (N=34)***
		ISonly	65±12.5 (N=87)	67±10.5 (N=45)***
		*P≤0.05, **≤0.01,***≤0.001
