# Supplementary material for: Mitochondrial DNA association study of type 2 diabetes with or without ischemic stroke in Taiwan
Source: BMC Res Notes. 2014 Apr 9;7:223. doi: 10.1186/1756-0500-7-223 (PMC4108081; doi:10.1186/1756-0500-7-223)
Supplement: Additional file 4: Table S4 — Significant Odds Ratio between Control and Disease groups using genders, age and mtDNA polymorphism. [file 1756-0500-7-223-S4.xlsx]

## Sheet: Sup 4
		Supplementary table 4 Significant Odds Ratio between Control and Disease groups using genders, age and mtDNA polymorphism.
					Logistic regression using age, gender and haplogroups within disease groups		Fisher Exact test using SNPs between control and disease groups
					H(Control = 327 Desease = 481)#		SNPs obtained from Complete mtDNA genomes in 239 patients (Control= 73, T2Dall=103, T2D only=70, T2D IS=33, IS= 63)		SNPs obtained from Control region and relevant coding regions in 808 patients (Control= 327, Disease= 481)#
					Odd's Ratio, 95% CI		SNP (Odd's Ratio, 95% CI)		SNP (Odd's Ratio, 95% CI)
		T2D With and without IS (T2D all)	Gender		0.67, 0.51~0.89**		0.40, 0.21~0.74**		0.61, 0.48~0.78***
			Population		1.7, 1.23~2.2***		-		1.7, 1.27~2.31***
			B4a1a		-		6719 (3.93, 1.09~14.12)*, 10238 (4.24, 1.19~15.14)*, 15746 (3.93, 1.09~14.12)*		-
			B5a2b		-		-		8059 (5.54, 1.22~25.11)*, 8614 (2.55, 1.21~5.37)*, 9962 (2.13, 1.07~4.24)*, 16266G (2.60, 1.18~5.75)*
			D		0.53, 0.35~0.82**		-		8414 (0.42, 0.24~0.74)**, 10397 (0.57, 0.34~0.95)*
			D4		0.35, 0.18~0.66***		-		-
			E1		-		-		10834 (1.95, 1.04~3.65)*, 16390 (1.94, 1.24~3.04)**
			F4b		-		-		8575 (2.71, 1.34~5.49)**, 8603 (2.81, 1.39~5.67)**, 10097C (2.56, 1.23~5.34)*, 16218 (2.52, 1.29~4.91)**
			Undefined		-		-		10400 (0.76, 0.58~0.99)*, 10873 (0.68, 0.52~0.90)**, 16179 (0.13, 0.02~1.07)*
			Population		1.5, 1.1~2.0**		2.71, 1.37~5.49**		1.86, 1.36~2.55***
		T2Donly	B4a1a		-		10238 (3.83, 1.01~14.54)*		-
			B5a2b		2.95, 1.23~7.05*		-		8059 (6.08, 1.32~27.91)*, 8614 (2.85, 1.34~6.05)**, 9962 (2.38, 1.18~4.79)*, 16266G (2.82, 1.26~6.32)*
			D		0.57, 0.37~0.90*		-		-
			D4*		0.36, 0.18~0.72*		4883 (0.25, 0.07~0.93)*, 5178A (0.25, 0.07~0.93)*		8414 (0.32, 0.17~0.61)***
			D5/M7		-		-		10397 (0.57, 0.33~0.98)*
			E		1.89, 1.15~3.10*		3027 (3.64, 1.25~10.64)*, 3705 (3.64, 1.25~10.64)*, 7598 (3.64, 1.25~10.64)*, 13626 (3.34, 1.13~9.84)*		16390 (1.86, 1.16~2.97)**
			E1a1		-		4248 (3.87, 1.20~12.50)*, 4491 (3.64, 1.25~10.64)*, 10834 (3.87, 1.20~12.50)*, 13254 (3.87, 1.20~12.50)*, 14577 (3.87, 1.20~12.50)*, 6620 (2.99, 1.09~8.22)*, 14766 (0.19, 0.04~0.93)*		16390 (1.86, 1.16~2.97)**
			E2b1		4.32, 1.36~13.72*		-		16390 (1.86, 1.16~2.97)**
			F4b		-		-		8020 (1.82, 1.03~3.22)*, 8575 (3.06, 1.50~6.26)**, 8603 (3.19, 1.56~6.49)***, 10097C (2.87, 1.37~6.03)**, 16218 (2.82, 1.43~5.55)**
			Undefined		-		-		8557 (3.34, 1.05~10.57)*, 10400 (0.73, 0.55~0.96)*, 10873 (0.66, 0.50~0.88)**, 16223 (0.73, 0.55~0.97)*
		T2D with IS (T2DIS)	Gender		0.52, 0.29~0.91*		0.38, 0.16~0.89*		0.44, 0.28~0.69***
			Age		1.06, 1.03~1.08***		nt		nt
			B4a1a		3.90, 1.70~8.06***		6719 (5.19, 1.21~22.22)*, 10238 (5.19, 1.21~22.22)*, 15746 (5.19, 1.21~22.22)*		8525 (5.99, 1.19~30.21)*, 10238 (2.34, 1.04~5.30)*,
			B4c1b2		4.39, 1.50~12.80**		-		-
			Undefined		-		7853 (3.66, 1.07~12.57)*		16158 (13.70, 1.22~153.17)*, 16172 (0.11, 0.02~0.83)**, 16249 (2.83, 1.06~7.55)*, 16390 (2.38, 1.14~4.95)*
		Ischemic Stroke (ISonly)	Gender		0.51, 0.32~0.81**		0.29, 0.14~0.58***		0.48, 0.32~0.71***
			age		1.10, 1.08~1.13***		nt		nt
			F4b		-		-		8575 (3.09, 1.11~8.59)*, 8603 (3.09, 1.11~8.59)*
			Undefined		-		152 (0.36, 0.14~0.91)*		8074 (50.67, 2.70~950.72)***, 16126 (3.90, 1.14~13.38)*, 16168 (15.32, 1.37~171.58)*, 16192 (3.19, 1.19~8.55)*
		T2Dall _Type 2 Diabetes (T2D) without or without ischemic stroke (IS); T2Donly _T2D patient without IS; and T2DIS _T2D patient with IS; ISonly _IS patient with no T2D. Control region and relevant coding regions include SNPs obtained from HVS1, np 8000 to np 9000 and np 9800 to np 10900 regions P value * <0.05, **<0.01, ***<0.001, nt: not tested #Disease includes T2Donly, T2DIS, ISonly.
