# Supplementary material for: Mitochondrial DNA association study of type 2 diabetes with or without ischemic stroke in Taiwan
Source: BMC Res Notes. 2014 Apr 9;7:223. doi: 10.1186/1756-0500-7-223 (PMC4108081; doi:10.1186/1756-0500-7-223)
Supplement: Additional file 5: Table S5 — t Test, comparison of physical and functional measurements between control and disease groups using haplogroups determined significant in Table 1 and 2. [file 1756-0500-7-223-S5.xlsx]

## Sheet: Sup 5
		Supplementary table 5: t Test, comparison of physical and functional measurements between control and disease groups using haplogroups determined significant in Table 1 and 2
			B4a1a (N=44)			B4c1b2 (N=22)			B5a2b (N=12)			D4 (N=41)			E2b1 (N=7)
		Physical or functional measurements	Control	T2DIS		Control	T2DIS		Control	T2Donly		Control	T2Donly		Control	T2Donly
		BMI (kg/m2)	27.9±2.5	27.6±4.2		22.6±1.9	na		29.6±3.2	25.2±4.6		26.4±3.9	29.7±2.8 *		30.0±8.5	31.6±5.0
		Systolic BP (mmHg)	125±12	163±30 **		112±13	na		146±20	124±16		127±14	123±20		130±10	163±40
		Diastolic BP (mmHg)	82±10	78±21		74±10	na		91±18	72±7		82±12	66±15		84±6	84±23
		HDL (mg/dL)	48±13	36±14		na	na		47±24	na		52±4	37±19		na	40±8
		LDL (mg/dL)	150±64	107±38		na	na		124±33	na		92±4	107±35		na	115±16
		Total-Cholesterol: TC (mg/dL)	211±54	172±50		170±16	na		191±44	152±86		198±46	166±30		225±14	200±64
		Triglyceride: TG (mg/dL)	185±162	98±40		72±34	na		116±34	134±70		114±98	182±84		na	167±96
		Oxidation damage of DNA: 8OHdG (pg/ml)	5209±1471	7241±4427		na	5510±3096		na	na		4289±941	na		na	6003±629
		Plasma anti-oxidant capacity: PAO (mM)	912±263	618±243		na	891±412		na	na		616±82	na		na	988±124
		ATP (fmole/cell)	0.74±0.23	0.62±0.54		0.82±0.37	0.80±0.10		na	0.69±0.16		0.55±0.21	0.79±0.58		na	0.55±0.20
		Hydrogen peroxide production (DCF)	37±16	49±53		27±15	na		na	53±29		32±24	38±22		na	56±37
		Lipid Peroxidation	1.53±1.20	1.98±2.11		1.27±0.53	na		na	0.98±0.59		0.94±0.46	0.94±0.65		na	0.63±0.48
		Mitochondrial membrane potential (DiOC)	10±5	13±11		20±16	14±11		na	18±14		14±10	17±8		na	14±10
		P value: *<0.05, **<0.01) na: Not applicable (not enough individuals)
