# Supplementary material for: Mitochondrial DNA association study of type 2 diabetes with or without ischemic stroke in Taiwan
Source: BMC Res Notes. 2014 Apr 9;7:223. doi: 10.1186/1756-0500-7-223 (PMC4108081; doi:10.1186/1756-0500-7-223)
Supplement: Additional file 6: Table S6 — 3D protein structure. Inferred Force Field Energy of the Qo site in cytochrome b using I-TASSER and Raptor X models. [file 1756-0500-7-223-S6.xlsx]

## Sheet: Sup 6
	Supplementary table 6: 3D protein structure. Inferred Force Energy of the Qo site in cytochrome b using I-TASSER and Raptor X models.
	Amino Acid position	I-Tasser model			Raptor X model
		Reference	B4a1a		Reference	B4a1a
	271 GLU	-16	1		0.7	15
	272 TRP	-5	-10		50	29
	273 TYR	-10	725		26	12
	274 PHE	31	767		74	48
	275 LEU	-27	-25		15	27
	276 PHE	-1	-4		33	60
	277 ALA	-15	15		45	-6
	278 TYR	-44	-54		-39	-7
